# Supplementary material for: Rubus crataegifolius Bunge regulates adipogenesis through Akt and inhibits high-fat diet-induced obesity in rats
Source: Nutr Metab (Lond). 2016 Apr 27;13:29. doi: 10.1186/s12986-016-0091-0 (PMC4847245; doi:10.1186/s12986-016-0091-0)
Supplement: Additional file 1: — Effects of supplementing RCB on body weight gain, and serum profiles in rats fed a high fat diet for two weeks. (A) Weight gain, (B) serum triglyceride level, and (C) total cholesterol level. The values are expressed as the mean ± SD. The bars showing different letters indicate significant differences among each group of bars, according to Duncan’s test; *p < 0.05. (ZIP 90 kb) [file 12986_2016_91_MOESM1_ESM.zip]

Archive with 2 entries (2 files):
- Supp 1A-F.ppt
- Supp 1BC-F.ppt
